# Supplementary material for: Exploring Deactivation Reasons of Biomass-Based Phosphorus-Doped Carbon as a Metal-Free Catalyst in the Catalytic Dehydroaromatization of n-Heptane
Source: Molecules. 2024 Mar 14;29(6):1288. doi: 10.3390/molecules29061288 (PMC10975870; doi:10.3390/molecules29061288)
Supplement: Supplementary file 1 [file molecules-29-01288-s001.zip]

Archive with 1 entries (1 files):
- molecules-2904395-supplementary.pdf
